# Supplementary material for: Personalized Prediction of Postconcussive Working Memory Decline: A Feasibility Study
Source: J Pers Med. 2022 Jan 31;12(2):196. doi: 10.3390/jpm12020196 (PMC8878610; doi:10.3390/jpm12020196)
Supplement: Supplementary file 1 [file jpm-12-00196-s001.zip]

Archive with 1 entries (1 files):
- jpm-1532882-supplementary.pdf
